# Supplementary material for: Induction of detrusor underactivity by extensive vascular endothelial damages of iliac arteries in a rat model and its pathophysiology in the genetic levels
Source: Sci Rep. 2019 Nov 8;9:16328. doi: 10.1038/s41598-019-52811-4 (PMC6841737; doi:10.1038/s41598-019-52811-4)
Supplement: Supplementary file 2 — Dataset 1 [file 41598_2019_52811_MOESM2_ESM.xlsx]

## Sheet: Fig1b
Maximum pressure																	Micturition pressure																	Micturition interval (MI)
n=15	n=17	n=15	n=18	n=16													n=15	n=17	n=15	n=18	n=16													n=15	n=17	n=15	n=18	n=16
Control	sham	AI-10	AI-20	AI-30		One-way analysis of variance											Control	sham	AI-10	AI-20	AI-30		One-way analysis of variance											Control	sham	AI-10	AI-20	AI-30		One-way analysis of variance
46.35	70.85	37.29	40.28	37.25		P value	< 0.0001										31.87	52.78	23.24	26.62	15		P value	< 0.0001										261.6	162	66.65	79.01	216		P value	< 0.0001
38.6	58.4	44.61	37.74	38.12		P value summary	***										25.52	39.76	27.91	24.32	20.3		P value summary	***										251.4	168	47.3	94.87	136.2		P value summary	***
38.41	61.05	39.34	40.92	38.76		Are means signif. different? (P < 0.05)	Yes										25.39	41.27	24.54	28.32	19.51		Are means signif. different? (P < 0.05)	Yes										236.4	149.4	66.38	111	152.4		Are means signif. different? (P < 0.05)	Yes
37.39	24.2	42.97	34.89	39.45		Number of groups	5										21.64	19.01	30.33	23.23	21.75		Number of groups	5										261	250.2	54.82	72.29	121.2		Number of groups	5
36.71	27.47	38.88	37.41	33.07		F	11.75										20.07	19.31	26.01	22.01	17.92		F	7.502										205.8	223.2	64.5	108	96.36		F	43.43
35.37	33.83	33.36	22.36	33.07		R squared	0.1583										19.44	25.29	20.86	8.37	17.69		R squared	0.1072										228	209.4	53.21	83.04	86.54		R squared	0.41
43.33	76.43	38.23	25.04	32.76													25.29	33.52	24.6	10.58	18.46													162.6	230.4	64.5	81.16	114
50.53	79.39	37.29	26.7	37.23		Bartlett's test for equal variances											30.49	33.21	23.24	12.9	21.13		Bartlett's test for equal variances											159.6	246	66.65	75.25	115.8		Bartlett's test for equal variances
61.71	88.15	56.71	23.06	37.11		Bartlett's statistic (corrected)	51.48										41.73	45.67	35.8	9.11	21.23		Bartlett's statistic (corrected)	48.4										220.2	250.8	35.74	66.11	121.2		Bartlett's statistic (corrected)	78.05
51.66	95.2	63.73	24.77	34.21		P value	< 0.0001										37.57	82.83	41.37	10.06	33.09		P value	< 0.0001										372	233.4	35.2	72.56	162		P value	< 0.0001
41.9	94.57	50.32	27.61	34.15		P value summary	***										21.2	82.88	28.32	12.99	32.31		P value summary	***										332.4	225	29.29	73.9	159		P value summary	***
51.1	88.94	46.46	27.71	34.57		Do the variances differ signif. (P < 0.05)	Yes										27.14	77.95	25.21	12.01	33.42		Do the variances differ signif. (P < 0.05)	Yes										296.4	185.4	25.26	75.79	190.8		Do the variances differ signif. (P < 0.05)	Yes
116.93	37.91	53.75	33.09	15.86													116.18	25.81	31.1	15.96	13.08													219	214.8	24.72	61.27	293.4
92.88	39.36	57.22	42.65	12.66		ANOVA Table	SS	df	MS								95.16	27.46	35.59	22.88	8.35		ANOVA Table	SS	df	MS								253.8	208.8	29.02	86.8	378.6		ANOVA Table	SS	df	MS
104.94	39.71	55.4	33.92	11.36		Treatment (between columns)	32550	4	8137								72.93	27.61	33.83	15.98	5.04		Treatment (between columns)	18880	4	4720								265.8	213	30.63	76.86	288.6		Treatment (between columns)	942800	4	235700
96.95	85.59	58.15	39.37	67.33		Residual (within columns)	173100	250	692.3								67.17	64.26	38.19	20.92	54.01		Residual (within columns)	157300	250	629.1								326.4	169.8	37.08	95.67	300.6		Residual (within columns)	1357000	250	5426
114.07	87.85	53.82	31.5	63.31		Total	205600	254									81.01	66.55	33.91	13.42	50.8		Total	176200	254									300	174	38.43	70.14	375		Total	2299000	254
62.72	82.06	54.29	33.09	66.18													52.6	62	31.06	15.96	52.63													204.6	158.4	66.65	61.81	366
66.45	56.57	54.24	23.46	42.21		Bonferroni's Multiple Comparison Test	Mean Diff.	t	Significant? P < 0.05?	Summary	95% CI of diff						54.63	40.04	33.05	11.37	21.58		Bonferroni's Multiple Comparison Test	Mean Diff.	t	Significant? P < 0.05?	Summary	95% CI of diff						239.4	270.6	75.52	51.6	208.2		Bonferroni's Multiple Comparison Test	Mean Diff.	t	Significant? P < 0.05?	Summary	95% CI of diff
71.3	71.07	39.57	22.96	37.24		Control vs sham	-1.064	0.1861	No	ns	-17.24 to 15.12						60.17	53.53	18.24	7.43	15.77		Control vs sham	-2.127	0.3905	No	ns	-17.55 to 13.30						181.2	241.8	55.9	56.97	202.2		Control vs sham	39.47	2.468	No	ns	-5.832 to 84.77
62.68	55.5	50.19	24.96	47.11		Control vs AI-10	-8.053	1.511	No	ns	-23.15 to 7.040						52.81	38.68	28.23	12.09	23.4		Control vs AI-10	-6.029	1.187	No	ns	-20.42 to 8.359						160.2	252	55.37	67.99	178.2		Control vs AI-10	148.1	9.926	Yes	***	105.8 to 190.4
64.17	60.09	44.98	25.34	60.64		Control vs AI-20	16.21	2.963	Yes	*	0.7136 to 31.71						53.35	45.34	22.64	12.34	50.24		Control vs AI-20	11.16	2.138	No	ns	-3.619 to 25.93						179.4	154.8	55.91	74.98	399.6		Control vs AI-20	68.75	4.487	Yes	***	25.35 to 112.1
42.22	57.73	47.1	24.66	63.78		Control vs AI-30	21.06	3.575	Yes	**	4.377 to 37.74						19.32	45.21	24.33	10.16	56.98		Control vs AI-30	16.65	2.966	Yes	*	0.7495 to 32.56						245.4	169.2	49.8	90.84	486.6		Control vs AI-30	-17.68	1.072	No	ns	-64.39 to 29.03
40.02	54.75	50.48	65.09	66.13		sham vs AI-10	-6.989	1.409	No	ns	-21.04 to 7.059						18.34	41.49	25.7	63.93	31.19		sham vs AI-10	-3.902	0.8253	No	ns	-17.29 to 9.490						197.4	167.4	49.99	160.2	204.6		sham vs AI-10	108.6	7.822	Yes	***	69.30 to 148.0
39.45	27.08	63.84	68.48	71.82		sham vs AI-20	17.28	3.378	Yes	**	2.792 to 31.76						17.65	27	37.46	67.24	40.11		sham vs AI-20	13.28	2.725	No	ns	-0.5244 to 27.09						220.8	193.2	86	158.4	255		sham vs AI-20	29.28	2.045	No	ns	-11.27 to 69.83
56.13	27.75	73.55	68.63	30.02		sham vs AI-30	22.12	3.98	Yes	***	6.379 to 37.87						42.98	27.41	46.73	67.05	28.45		sham vs AI-30	18.78	3.544	Yes	**	3.772 to 33.79						199.2	180.6	93.79	169.8	274.8		sham vs AI-30	-57.15	3.672	Yes	**	-101.2 to -13.07
39.15	25.83	79.09	34.8	27.52		AI-10 vs AI-20	24.27	5.184	Yes	***	11.01 to 37.52						30.71	25.44	52.57	21.06	27.7		AI-10 vs AI-20	17.19	3.851	Yes	**	4.547 to 29.83						189	190.2	102	156.6	313.2		AI-10 vs AI-20	-79.35	6.054	Yes	***	-116.5 to -42.23
33.51	29.67	75.55	37.93	40.27		AI-10 vs AI-30	29.11	5.638	Yes	***	14.49 to 43.74						21.41	22.13	47.93	24.23	30.35		AI-10 vs AI-30	22.68	4.608	Yes	***	8.742 to 36.63						181.2	213	127.2	159.6	291.6		AI-10 vs AI-30	-165.8	11.47	Yes	***	-206.7 to -124.8
58.96	29.67	144.66	36.99	62.28		AI-20 vs AI-30	4.847	0.9125	No	ns	-10.20 to 19.89						36.51	22.1	114.33	23.17	28.66		AI-20 vs AI-30	5.497	1.086	No	ns	-8.845 to 19.84						175.2	217.8	92.19	88.16	398.4		AI-20 vs AI-30	-86.43	5.812	Yes	***	-128.5 to -44.31
59.08	28.59	147.62	68.97	62.28													37.86	19.92	117.88	51.25	28.87													173.4	219	104.4	286.2	407.4
57.58	39.45	143.73	63.93	22.61													51.27	26.11	112.45	47.93	20.52													233.4	165.6	84.66	301.8	253.8
51.93	40.28	147.24	57.82	24.77													44.22	27.26	118.05	43.78	23.86													208.8	151.2	80.63	295.2	254.4
47.23	39.91	137.36	69.75	29.62													24.9	26.38	106.09	70.16	25.44													366.6	141.6	71.23	316.2	258
50.03	71.96	56.37	65.71	36.08													27.6	58.18	34.65	65.4	32.74													337.8	310.2	149.4	317.4	244.2
116.41	62.53	68.09	65.12	51.28													90.86	47.67	46.52	65.47	36.59													233.4	274.2	103.2	305.4	225.6
118.48	116.17	61.6	47.06	55.73													92.98	102.29	42.54	30.14	41.32													246.6	181.8	35.21	178.2	223.2
72.51	120.12	56.78	48.93	34.33													51.03	106.59	33.66	31.91	25.93													254.4	161.4	105.6	178.2	402.6
84.05	103.96	68.19	55.11	37.3													65.74	56.52	48.64	39.69	25.29													273	209.4	137.4	137.4	382.2
	109.4	75.3	61.51	48.75														63.48	44.04	61.81	35.61														232.2	148.8	407.4	467.4
	110.77	78.66	57.18	50.49														101.04	43.35	58.23	38.45														148.2	130.2	400.2	441
	121.85	74.28	57.25	23.04														109.92	39.25	58.71	20.48														180.6	133.2	393	133.8
	114.77	70.62	50.73	24.26														104.77	39.45	34.78	21.67														192.6	135.6	224.4	168.6
	46.43	78.15	79.05															29.41	53.76	59.79															129.6	258.6	237
	46.7	108.02	74.55															29.23	83.97	56.77															122.4	201.6	290.4
	45.52	95.94	43.87															29.23	83.5	27.55															129.6	113.4	161.4
	44.59	87.54	41.21															26.32	74.45	26.52															172.8	125.4	205.2
	61.77	93.71	46.85															53.15	81.71	32.69															250.2	121.2	175.2
	31.68	127.85	50.15															24.97	111.23	41.48															245.4	127.2	205.2
		124.04	53.87																108.21	45.5																109.2	223.2
		93.55	51.64																77.68	41.68																118.2	207.6
		115.84	65.07																98.47	54.94																135.6	230.4
		139.88	32.47																134.1	26.78																60.47	171
		119.16	29.44																111.36	23.52																151.8	163.8
		117.43	46.72																110.89	34.66																90.57	201.6
		134.43	62.51																131	50.42																69.88	256.2
		44.75	55.83																36.36	48.24																103.8	220.2
		41.85	49.25																33	43.18																123.6	205.8
		49.06	66.33																39.89	47.82																86.54	212.4
		19.53	63.27																25.86	45.17																127.8	211.2
		19.37																	26.05																	138.6
		19.3																	26.01																	105.6
		29.52																	18.87																	87.88
		29.06																	18.64																	97.29
		29.37																	18.14																	96.49
		35.73																	24.67																	88.69
		74.88																	37.83																	120
		77.5																	42.56																	88.42
		81.66																	43.07																	81.98

## Sheet: Fig2a
80mM KCl
n=14	n=14	n=12	n=14	n=14		One-way analysis of variance
						P value	< 0.0001
Control	sham	AI-10	AI-20	AI-30		P value summary	***
401.64	251.89	124.93	78.74	71.2		Are means signif. different? (P < 0.05)	Yes
299.99	312.01	186.13	101.8	19.4		Number of groups	5
248.49	188.83	155.52	16.67	61.04		F	19.08
222.24	231.5	217.35	2.5	83.26		R squared	0.5478
131.16	95.26	65.63	47.21	32.96
313.72	226.04	54.72	110.77	119.11		Bartlett's test for equal variances
176.52	131.43	210.23	216.32	77.65		Bartlett's statistic (corrected)	10.69
114.95	113.75	77.79	77.4	49.64		P value	0.0303
178.9	235.48	84.71	10.77	10.88		P value summary	*
262.09	186.6	102.69	129.11	58.48		Do the variances differ signif. (P < 0.05)	Yes
151.69	213.34	29.64	94.39	38.51
197.52	137.14	101.99	93.59	59.5		ANOVA Table	SS	df	MS
144.2	151.37		88.38	10.37		Treatment (between columns)	278100	4	69530
237.48	119.56		57.17	33.33		Residual (within columns)	229600	63	3645
						Total	507800	67
						Tukey's Multiple Comparison Test	Mean Diff.	q	Significant? P < 0.05?	Summary	95% CI of diff
						Control vs sham	34.74	2.153	No	ns	-29.38 to 98.86
						Control vs AI-10	102.4	6.099	Yes	***	35.69 to 169.2
						Control vs AI-20	139.7	8.658	Yes	***	75.58 to 203.8
						Control vs AI-30	168.2	10.43	Yes	***	104.1 to 232.4
						sham vs AI-10	67.69	4.031	Yes	*	0.9497 to 134.4
						sham vs AI-20	105	6.505	Yes	***	40.83 to 169.1
						sham vs AI-30	133.5	8.273	Yes	***	69.37 to 197.6
						AI-10 vs AI-20	37.27	2.219	No	ns	-29.47 to 104.0
						AI-10 vs AI-30	65.8	3.918	No	ns	-0.9380 to 132.5
						AI-20 vs AI-30	28.54	1.768	No	ns	-35.59 to 92.66

## Sheet: Fig2b
EFS(electrical field stimulation)
n=14	Control
1Hz	104.36	86.59	92.95	48.14	104.72	101.34	88.39	81.21	144.9	227.19	162.83	181.47	84.88	116.58
2Hz	184.02	197.56	236.38	129.1	219.64	215.75	177.91	132.33	194.14	340.11	250.69	283.61	161.53	201.44
4Hz	290.43	300.93	347.61	258.18	297.68	378.89	206.18	161.08	261.43	383.74	329.18	366.35	232.18	273.22
8Hz	273.38	256.21	367.11	293.18	306.78	364.75	237.93	180.39	314.83	373.01	373.9	411.16	236.89	268.34
16Hz	313.86	257.16	409.99	314.88	420.58	430.19	262.2	197.77	342.57	386.9	405.08	430.91	292.4	294.6
32Hz	383.31	291.77	414.18	387	477.23	401.86	297.88	280.76	356.64	368.69	418.01	431.94	324.74	327.9
n=14	sham
1Hz	119.69	164.13	72	147.29	85.26	70.58	138.57	126.25	96.52	85.12	138.92	73.52	85.67	63.84
2Hz	158.48	211.46	82.37	169.56	107.76	88.9	190	177.5	172.46	117.26	161.74	95.44	148.17	76.86
4Hz	204.33	240.29	115.66	224.66	102.72	113.14	165.71	246.25	153.62	129.04	252.66	136.86	190.23	179.02
8Hz	249.4	302.48	142.99	277.3	101.4	159.14	285.71	277.5	262.54	202.12	295.46	157.1	176.18	113.56
16Hz	304.1	345.66	184.16	330.81	103.94	241.96	318.57	286.25	298.54	230.78	302.86	172.76	224.62	152.84
32Hz	352.6	371.48	220.66	373.41	112.02	299.6	385.71	302.5	316.08	250.06	316.82	174.58	257.18	241.26
n=12	AI-10
1Hz	97.56	62.77	47.13	81.99	73.46	65.67	14.11	24.76	54.97	72.72	22.45	28.18
2Hz	116.62	87.43	73	111.77	133.71	127.74	32.63	51.13	91.14	117.02	30.39	56.58
4Hz	145.78	108.32	85.59	142.59	165.99	171.19	44.41	66.63	130.43	170.12	26.84	84.61
8Hz	202.17	134.98	137.03	159.47	186.83	170.92	53.16	74.88	169.84	171.45	47.76	92.06
16Hz	233.11	147.07	180.2	169.27	190.71	172.76	60.07	76.19	177.43	162.87	36.3	94.81
32Hz	236.14	153.52	186.18	210.97	203.22	168.23	63.75	76.71	152.88	159.92	37.24	96.28
n=14	AI-20
1Hz	26.72	6.45	11.11	1.25	38.72	103.63	184.03	65.93	16.35	78.62	21.34	37.72	40.48	28.76
2Hz	21.11	6.2	13.33	1.25	54.18	134.72	236.2	87.51	26.03	97.93	30.82	60.29	54.53	47.94
4Hz	29.12	8.65	17.78	2.5	70.61	141.45	195.92	99.1	28.99	116.85	64.1	78.06	61.88	83.74
8Hz	17.18	20.03	25.56	2.5	66.05	135.58	214.22	96.2	28.12	124.52	84.01	78.6	69.42	76.66
16Hz	25.01	28.38	28.89	3.75	63.88	134.41	210.17	96.14	26.1	129.6	111.15	75.8	60.29	69.95
32Hz	19.24	10.28	36.67	11.25	67.21	146.27	200.97	79.66	24.75	133.54	134.53	77.23	71.1	79.48
n=14	AI-30
1Hz	3.28	3.85	39.87	13.37	14.44	41.72	40.89	4.18	3.58	3.69	16.13	9.2	5.39	2.05
2Hz	4.28	5.73	52.57	37.56	33.13	90.71	60.29	34.66	13.45	55.91	15.26	13.13	5.05	8.77
4Hz	4.46	7.35	65.19	67.74	54.85	185.83	77.43	38.76	16.96	67.26	20.05	30.61	5.94	24.14
8Hz	2.38	7.3	71.57	76.43	57.1	201.12	83.45	45.07	21.98	78.01	32.05	36.14	9.5	35.73
16Hz	4.44	6.03	70.29	76.43	59.18	201.7	88.06	48.96	27.63	87.68	35.64	35.55	12.93	45.34
32Hz	3.24	6.7	75.18	74.58	58.27	199.27	89.16	51.11	28.85	88.28	39.53	28.89	12.91	44.9
Within each row, compare columns (simple effects within rows)								Within each row, compare columns (simple effects within rows)
Number of families	6							Number of families	6
Number of comparisons per family	4							Number of comparisons per family	4
Alpha	0.05							Alpha	0.05
Bonferroni's multiple comparisons test	Mean Diff.	95.00% CI of diff.	Significant?	Summary	Adjusted P Value			Bonferroni's multiple comparisons test	Mean Diff.	95.00% CI of diff.	Significant?	Summary	Adjusted P Value
1Hz								1Hz
sham vs. Control	-12.71	-62.54 to 37.13	No	ns	>0.9999			AI-30 vs. Control	-87	-135 to -38.98	Yes	****	<0.0001
sham vs. AI-10	38.87	-12.09 to 89.82	No	ns	0.2252			AI-30 vs. sham	-74.3	-122.3 to -26.27	Yes	***	0.0005
sham vs. AI-20	44.14	-5.697 to 93.98	No	ns	0.1072			AI-30 vs. AI-10	-35.43	-84.62 to 13.75	No	ns	0.2853
sham vs. AI-30	74.3	26.27 to 122.3	Yes	***	0.0005			AI-30 vs. AI-20	-30.16	-78.18 to 17.87	No	ns	0.4629
2Hz								2Hz
sham vs. Control	-53.81	-104.8 to -2.849	Yes	*	0.0336			AI-30 vs. Control	-155.6	-204.8 to -106.4	Yes	****	<0.0001
sham vs. AI-10	51.13	0.1745 to 102.1	Yes	*	0.0488			AI-30 vs. sham	-101.8	-149.8 to -53.76	Yes	****	<0.0001
sham vs. AI-20	73.49	23.65 to 123.3	Yes	***	0.001			AI-30 vs. AI-10	-50.66	-99.84 to -1.471	Yes	*	0.0405
sham vs. AI-30	101.8	53.76 to 149.8	Yes	****	<0.0001			AI-30 vs. AI-20	-28.3	-76.33 to 19.72	No	ns	0.5591
4Hz								4Hz
sham vs. Control	-83.29	-137.1 to -29.46	Yes	***	0.0005			AI-30 vs. Control	-216.5	-269.4 to -163.6	Yes	****	<0.0001
sham vs. AI-10	70.07	17.8 to 122.3	Yes	**	0.0034			AI-30 vs. sham	-133.2	-182.1 to -84.33	Yes	****	<0.0001
sham vs. AI-20	96.97	47.13 to 146.8	Yes	****	<0.0001			AI-30 vs. AI-10	-63.14	-114.5 to -11.79	Yes	**	0.0087
sham vs. AI-30	133.2	84.33 to 182.1	Yes	****	<0.0001			AI-30 vs. AI-20	-36.24	-85.11 to 12.63	No	ns	0.2538
8Hz								8Hz
sham vs. Control	-70.26	-122.3 to -18.21	Yes	**	0.0031			AI-30 vs. Control	-226	-275.2 to -176.9	Yes	****	<0.0001
sham vs. AI-10	84.95	32.9 to 137	Yes	***	0.0002			AI-30 vs. sham	-155.8	-205 to -106.6	Yes	****	<0.0001
sham vs. AI-20	127.6	77.55 to 177.6	Yes	****	<0.0001			AI-30 vs. AI-10	-70.82	-120 to -21.64	Yes	**	0.0014
sham vs. AI-30	155.8	106.6 to 205	Yes	****	<0.0001			AI-30 vs. AI-20	-28.21	-75.23 to 18.81	No	ns	0.5311
16Hz								16Hz
sham vs. Control	-86.48	-135.3 to -37.61	Yes	****	<0.0001			AI-30 vs. Control	-278.8	-327.7 to -230	Yes	****	<0.0001
sham vs. AI-10	99.12	49.11 to 149.1	Yes	****	<0.0001			AI-30 vs. sham	-192.3	-240.2 to -144.5	Yes	****	<0.0001
sham vs. AI-20	151.7	103.8 to 199.6	Yes	****	<0.0001			AI-30 vs. AI-10	-93.22	-143.2 to -43.21	Yes	****	<0.0001
sham vs. AI-30	192.3	144.5 to 240.2	Yes	****	<0.0001			AI-30 vs. AI-20	-40.62	-88.51 to 7.259	No	ns	0.1354
32Hz								32Hz
sham vs. Control	-72.2	-122 to -22.36	Yes	**	0.0013			AI-30 vs. Control	-297.2	-345.2 to -249.2	Yes	****	<0.0001
sham vs. AI-10	129.2	79.36 to 179	Yes	****	<0.0001			AI-30 vs. sham	-225	-273 to -177	Yes	****	<0.0001
sham vs. AI-20	194.8	145.9 to 243.6	Yes	****	<0.0001			AI-30 vs. AI-10	-95.79	-143.8 to -47.77	Yes	****	<0.0001
sham vs. AI-30	225	177 to 273	Yes	****	<0.0001			AI-30 vs. AI-20	-30.21	-77.23 to 16.81	No	ns	0.4302

## Sheet: Fig2c
1mM ATP
n=14	n=14	n=12	n=14	n=14		One-way analysis of variance
						P value	< 0.0001
Control	sham	AI-10	AI-20	AI-30		P value summary	***
102	43.09	36.04	14.28	32.7		Are means signif. different? (P < 0.05)	Yes
77.31	56.75	45.83	30	14.68		Number of groups	5
72.66	60.7	16.01	18.89	39.98		F	9.663
129.92	47.01	40.91	7.5	31.12		R squared	0.3802
40.13	77.32	42	22.88	32.65
47.11	85.7	54	70.76	15.81		Bartlett's test for equal variances
45.12	80	47.02	82.45	31.62		Bartlett's statistic (corrected)	17.61
48.44	75	60.71	37.43	21.32		P value	0.0015
65.91	63.76	75.52	4.27	10.12		P value summary	**
78.57	59.22	46.42	55.56	16.44		Do the variances differ signif. (P < 0.05)	Yes
70.82	66.36	29.79	43.65	21.07
75.52	37.52	41.07	85.39	15.35		ANOVA Table	SS	df	MS
26.59	139.37		36.78	31.26		Treatment (between columns)	19140	4	4785
74.34	26.24		39.97	24.74		Residual (within columns)	31190	63	495.2
						Total	50330	67
						Tukey's Multiple Comparison Test	Mean Diff.	q	Significant? P < 0.05?	Summary	95% CI of diff
						Control vs sham	2.6	0.4372	No	ns	-21.03 to 26.23
						Control vs AI-10	23.56	3.807	No	ns	-1.035 to 48.16
						Control vs AI-20	28.9	4.86	Yes	**	5.268 to 52.54
						Control vs AI-30	43.97	7.394	Yes	***	20.34 to 67.60
						sham vs AI-10	20.96	3.387	No	ns	-3.635 to 45.56
						sham vs AI-20	26.3	4.423	Yes	*	2.668 to 49.94
						sham vs AI-30	41.37	6.956	Yes	***	17.74 to 65.00
						AI-10 vs AI-20	5.338	0.8623	No	ns	-19.26 to 29.94
						AI-10 vs AI-30	20.41	3.297	No	ns	-4.193 to 45.00
						AI-20 vs AI-30	15.07	2.534	No	ns	-8.566 to 38.70

## Sheet: Fig2d
Carbachol concentration-response curve
n=14	Control
-8	0	0	0	0	0	0	0	0	0	0	0	0	0	0
-7	11.29	12.61	7.44	9.26	2.89	10.45	2.39	4.33	81.13	71.83	94.6	82.59	5.88	5.02
-6	15.12	20.74	34.18	20.8	7.9	21.04	3.82	9.97	65.43	95.29	84.58	54.77	7.46	8.24
-5	79.22	87.54	116.11	160.08	39.35	141.17	116.58	22.33	82.76	96.14	113.73	65.24	6.25	50.14
-4	261.4	198.1	246.9	447.4	123.2	244.9	154.9	125.2	102.5	114.3	113.4	104.2	242.2	199.9
-3	438.36	330.1	500.24	808.76	237.38	422.5	356.5	262.34	272.43	350.14	288.78	290.81	365.5	311
-2	623.19	468.64	630.65	778.58	487.31	397.53	361.88	355.18	357.87	466.87	378.48	432.12	368.5	383.3
-1	759.796	633.486	664.88	830.12	442.892	411.8	367.356	403.57	411.529	561.843	413.6	480.65	415.015	294.98
n=14	sham
-8	0	0	0	0	0	0	0	0	0	0	0	0	0	0
-7	7.47	30.04	9.04	5.06	51.44	9.68	2.88	14.2	18.82	7.26	2.94	4.74	4.13	9.66
-6	5.38889	13.3125	12.7143	11.125	67.02	9.74	3.6	7.2	5	10.48	2.52	5.86	3.16667	10.7
-5	8.64444	17.175	46.9	32.3	81.02	12.34	16.06	14.925	7.32	9.38	8.24	4.68	11.05	8.98
-4	69.2333	196.463	177.243	127.225	133.06	366.44	107.04	288.575	156.4	182.08	120.82	178.92	210.567	163.52
-3	73	379.625	428.3	343.3	223.26	617.52	180.8	476.05	207.98	132.3	196.64	103.28	302.17	371.7
-2	239.311	440.538	478.214	386.225	316.92	663.88	226.34	567.775	326.4	225.3	300.5	226.12	411.317	544.56
-1	426.711	432.462	411.657	451.95	303.72	681.38	206.52	599.25	406.7	262.38	290.56	235.26	384.833	511.64
n=12	AI-10
-8	0	0	0	0	0	0	0	0	0	0	0	0
-7	23.4473	40.2445	4.75556	32.8636	23.4107	29.3843	7.17071	14.4834	25.8838	12.602	16.4032	16.535
-6	31.3147	41.7111	3.2	4.33636	35.2282	34.8283	5.27561	12.1731	46.164	15.7886	23.2448	27.8917
-5	49.2732	69.0889	71.1445	3.28182	142	176	22.8571	126.083	94.2446	65.3139	15.8926	25.2043
-4	62.0955	106.011	86.3778	3.8	188	179.8	100	139.021	75.6927	45.9939	23.0171	39.1509
-3	122.798	83.4444	156.333	77.9182	255.4	270	134.286	167.855	50.1882	20.7941	23.4598	26.6252
-2	202.26	163.667	121.967	100.573	354	304	234.634	389.663	126.374	102.407	72.3054	159.812
-1	261.039	177.489	234.289	157.273	368	328	248.571	527.536	109.961	30.3764	34.9678	56.4218
n=14	AI-20
-8	0	0	0	0	0	0	0	0	0	0	0	0	0	0
-7	23.45	10	10	8.75	2.66	3.85	16.91	3.14	1.69	4.45	16.11	17.34	9.64	23.23
-6	18.77	38.6	24.44	8.75	4.01	2.67	23.04	3.64	2.75	1.36	15.06	12.93	12.19	27.05
-5	23.05	44.9	25.56	8.75	5.7	3.67	49.99	41.58	3.92	22.96	34.59	27.07	21.44	30.85
-4	118.01	57.85	32.22	11.25	37.97	23.82	49.57	15.53	3.53	32.27	45.85	22.31	28.57	17.81
-3	263.16	81.83	37.78	11.25	26.37	81.91	53.18	15.11	4.94	33.92	59.96	34.09	59.24	16.97
-2	242.3	50.18	38.89	12.5	40.78	121.66	93.7	74.67	30.87	49.72	103.94	118.82	95.71	62.23
-1	216.25	119.23	64.44	12.5	47.48	112.25	49.02	25.53	3.27	31.07	50.86	103.44	24.84	20.98
n=14	AI-30
-8	0	0	0	0	0	0	0	0	0	0	0	0	0	0
-7	8	2.7	4.52305	4.46452	7.03071	4.99347	11.6636	4.26386	3.12377	3.55611	6.9	3.08139	9.88315	2.23245
-6	26.2	10.725	6.81571	2.41044	9.80851	6.27659	8.84469	3.12871	3.44795	5.69968	6.08679	1.18926	14.2493	2.25756
-5	29.48	10.45	48.5617	38.1483	30.3583	53.6385	26.0579	7.27982	1.70925	16.7472	4.9929	0.742047	10.9635	1.24982
-4	112.98	32.675	30.095	24.7487	17.4079	47.2047	34.0315	22.1479	5.21535	24.7181	10.7465	1.48982	7.44473	2.80252
-3	135.42	98.9	53.5565	25.6333	17.6398	59.3609	61.2726	27.5809	24.1886	20.5828	9.4671	1.54778	8.89189	3.18947
-2	107.52	93.775	181.136	45.7843	34.1628	54.2802	49.3252	28.9327	4.19314	30.6059	6.9334	0.982451	9.48354	1.54931
-1	114.9	99.875	40.1482	73.6479	17.5357	56.3818	60.1731	28.2202	5.48781	37.5577	17.1709	13.3215	15.7805	10.7455
Within each row, compare columns (simple effects within rows)							Within each row, compare columns (simple effects within rows)
Number of families	8						Number of families	8
Number of comparisons per family	4						Number of comparisons per family	4
Alpha	0.05						Alpha	0.05
Bonferroni's multiple comparisons test	Mean Diff.	95.00% CI of diff.	Significant?	Summary	Adjusted P Value		Bonferroni's multiple comparisons test	Mean Diff.	95.00% CI of diff.	Significant?	Summary	Adjusted P Value
-8							-8
sham vs. Control	0	-69.71 to 69.71	No	ns	>0.9999		AI-30 vs. Control	0	-69.71 to 69.71	No	ns	>0.9999
sham vs. AI-10	0	-72.56 to 72.56	No	ns	>0.9999		AI-30 vs. sham	0	-69.71 to 69.71	No	ns	>0.9999
sham vs. AI-20	0	-69.71 to 69.71	No	ns	>0.9999		AI-30 vs. AI-10	0	-72.56 to 72.56	No	ns	>0.9999
sham vs. AI-30	0	-69.71 to 69.71	No	ns	>0.9999		AI-30 vs. AI-20	0	-69.71 to 69.71	No	ns	>0.9999
-7							-7
sham vs. Control	-16.03	-85.73 to 53.68	No	ns	>0.9999		AI-30 vs. Control	-23.24	-92.94 to 46.47	No	ns	>0.9999
sham vs. AI-10	-7.93	-80.49 to 64.63	No	ns	>0.9999		AI-30 vs. sham	-7.21	-76.92 to 62.5	No	ns	>0.9999
sham vs. AI-20	1.676	-64.89 to 68.24	No	ns	>0.9999		AI-30 vs. AI-10	-15.14	-87.7 to 57.42	No	ns	>0.9999
sham vs. AI-30	7.21	-62.5 to 76.92	No	ns	>0.9999		AI-30 vs. AI-20	-5.535	-72.1 to 61.03	No	ns	>0.9999
-6							-6
sham vs. Control	-20.11	-89.82 to 49.6	No	ns	>0.9999		AI-30 vs. Control	-24.44	-94.15 to 45.27	No	ns	>0.9999
sham vs. AI-10	-11.44	-84 to 61.11	No	ns	>0.9999		AI-30 vs. sham	-4.335	-74.04 to 65.37	No	ns	>0.9999
sham vs. AI-20	-2.391	-68.95 to 64.17	No	ns	>0.9999		AI-30 vs. AI-10	-15.78	-88.33 to 56.78	No	ns	>0.9999
sham vs. AI-30	4.335	-65.37 to 74.04	No	ns	>0.9999		AI-30 vs. AI-20	-6.726	-73.29 to 59.84	No	ns	>0.9999
-5							-5
sham vs. Control	-64.12	-133.8 to 5.594	No	ns	0.0862		AI-30 vs. Control	-64.02	-133.7 to 5.691	No	ns	0.087
sham vs. AI-10	-51.77	-124.3 to 20.79	No	ns	0.2972		AI-30 vs. sham	0.09748	-69.61 to 69.81	No	ns	>0.9999
sham vs. AI-20	-4.212	-70.78 to 62.35	No	ns	>0.9999		AI-30 vs. AI-10	-51.67	-124.2 to 20.88	No	ns	0.2994
sham vs. AI-30	-0.09748	-69.81 to 69.61	No	ns	>0.9999		AI-30 vs. AI-20	-4.114	-70.68 to 62.45	No	ns	>0.9999
-4							-4
sham vs. Control	-14.35	-84.06 to 55.36	No	ns	>0.9999		AI-30 vs. Control	-164.6	-234.3 to -94.92	Yes	****	<0.0001
sham vs. AI-10	89.56	17 to 162.1	Yes	**	0.0083		AI-30 vs. sham	-150.3	-220 to -80.57	Yes	****	<0.0001
sham vs. AI-20	131.3	64.75 to 197.9	Yes	****	<0.0001		AI-30 vs. AI-10	-60.72	-133.3 to 11.84	No	ns	0.1457
sham vs. AI-30	150.3	80.57 to 220	Yes	****	<0.0001		AI-30 vs. AI-20	-18.96	-85.52 to 47.6	No	ns	>0.9999
-3							-3
sham vs. Control	-85.64	-155.3 to -15.93	Yes	**	0.0087		AI-30 vs. Control	-334.8	-404.5 to -265.1	Yes	****	<0.0001
sham vs. AI-10	172.5	99.97 to 245.1	Yes	****	<0.0001		AI-30 vs. sham	-249.2	-318.9 to -179.5	Yes	****	<0.0001
sham vs. AI-20	202.5	135.9 to 269	Yes	****	<0.0001		AI-30 vs. AI-10	-76.67	-149.2 to -4.114	Yes	*	0.0333
sham vs. AI-30	249.2	179.5 to 318.9	Yes	****	<0.0001		AI-30 vs. AI-20	-46.74	-113.3 to 19.83	No	ns	0.3161
-2							-2
sham vs. Control	-81.19	-150.9 to -11.48	Yes	*	0.0146		AI-30 vs. Control	-417.2	-487 to -347.5	Yes	****	<0.0001
sham vs. AI-10	188.1	115.5 to 260.6	Yes	****	<0.0001		AI-30 vs. sham	-336.1	-405.8 to -266.3	Yes	****	<0.0001
sham vs. AI-20	274.4	207.9 to 341	Yes	****	<0.0001		AI-30 vs. AI-10	-148	-220.5 to -75.42	Yes	****	<0.0001
sham vs. AI-30	336.1	266.3 to 405.8	Yes	****	<0.0001		AI-30 vs. AI-20	-61.63	-128.2 to 4.933	No	ns	0.0828
-1							-1
sham vs. Control	-106.2	-175.9 to -36.47	Yes	***	0.0006		AI-30 vs. Control	-464.3	-534 to -394.6	Yes	****	<0.0001
sham vs. AI-10	189.2	116.6 to 261.8	Yes	****	<0.0001		AI-30 vs. sham	-358.1	-427.9 to -288.4	Yes	****	<0.0001
sham vs. AI-20	298.6	232 to 365.1	Yes	****	<0.0001		AI-30 vs. AI-10	-168.9	-241.5 to -96.39	Yes	****	<0.0001
sham vs. AI-30	358.1	288.4 to 427.9	Yes	****	<0.0001		AI-30 vs. AI-20	-59.57	-126.1 to 6.993	No	ns	0.1012

## Sheet: Fig3f
Arterial wall thickness
n=14	n=14	n=14	n=14	n=14
Control	sham	AI-10	AI-20	AI-30
50.4	66.5	134.37	194.36	239.5
55.1	53.1	156.26	231.21	111.4
57.1	108.3	113.47	251.3	222
67.2	82.1	211.34	117.15	282.7
69.6	81	103.79	154.04	335.5
55.7	82	150.08	157	160.3
55.5	70.5	131.51	205.4	235.4
67.1	60.2	169.36	164	236.1
75.1	87.1	146.79	192.5	227.7
77.9	61.9	144.77	143.1	137.7
61.4	72.6	144.6	111.8	226
74.5	61.5	155.5	144	363.64
78.1	88.1	150.4	175.6	366
74.2	89.1	167	241.32	238.1
One-way analysis of variance
P value	< 0.0001
P value summary	***
Are means signif. different? (P < 0.05)	Yes
Number of groups	5
F	42.72
R squared	0.7244
Bartlett's test for equal variances
Bartlett's statistic (corrected)	58.97
P value	< 0.0001
P value summary	***
Do the variances differ signif. (P < 0.05)	Yes
ANOVA Table	SS	df	MS
Treatment (between columns)	299500	4	74880
Residual (within columns)	113900	65	1753
Total	413500	69
Bonferroni's Multiple Comparison Test	Mean Diff.	t	Significant? P < 0.05?	Summary	95% CI of diff
Control vs sham	-10.36	0.6549	No	ns	-56.35 to 35.62
Control vs AI-10	-82.88	5.238	Yes	***	-128.9 to -36.89
Control vs AI-20	-111.7	7.059	Yes	***	-157.7 to -65.72
Control vs AI-30	-175.9	11.12	Yes	***	-221.9 to -130.0
sham vs AI-10	-72.52	4.583	Yes	***	-118.5 to -26.53
sham vs AI-20	-101.3	6.404	Yes	***	-147.3 to -55.35
sham vs AI-30	-165.6	10.46	Yes	***	-211.6 to -119.6
AI-10 vs AI-20	-28.82	1.821	No	ns	-74.81 to 17.16
AI-10 vs AI-30	-93.06	5.881	Yes	***	-139.0 to -47.07
AI-20 vs AI-30	-64.23	4.059	Yes	**	-110.2 to -18.25

## Sheet: Fig3g
Mast cell infiltration
n=20	n=20	n=20	n=20	n=20
Control	sham	AI-10	AI-20	AI-30		One-way analysis of variance
0	0	1	8	4		P value	< 0.0001
0	0	3	8	5		P value summary	***
1	1	4	8	3		Are means signif. different? (P < 0.05)	Yes
0	0	6	6	15		Number of groups	5
0	0	1	4	11		F	26.27
0	0	1	4	12		R squared	0.5252
0	1	3	8	7
0	3	3	2	2		Bartlett's test for equal variances
0	1	3	3	9		Bartlett's statistic (corrected)	71.9
2	1	1	3	4		P value	< 0.0001
1	1	8	6	12		P value summary	***
3	1	8	2	15		Do the variances differ signif. (P < 0.05)	Yes
1	0	4	4	12
1	1	6	8	4		ANOVA Table	SS	df	MS
1	0	3	6	3		Treatment (between columns)	717.7	4	179.4
2	0	1	2	10		Residual (within columns)	648.9	95	6.831
0	0	0	6	4		Total	1367	99
0	2	1	2	15
1	1	3	7	2		Bonferroni's Multiple Comparison Test	Mean Diff.	t	Significant? P < 0.05?	Summary	95% CI of diff
1	0	2	5	4		Control vs sham	0.05	0.0605	No	ns	-2.325 to 2.425
						Control vs AI-10	-2.4	2.904	Yes	*	-4.775 to -0.02468
						Control vs AI-20	-4.4	5.324	Yes	***	-6.775 to -2.025
						Control vs AI-30	-6.95	8.409	Yes	***	-9.325 to -4.575
						sham vs AI-10	-2.45	2.964	Yes	*	-4.825 to -0.07468
						sham vs AI-20	-4.45	5.384	Yes	***	-6.825 to -2.075
						sham vs AI-30	-7	8.47	Yes	***	-9.375 to -4.625
						AI-10 vs AI-20	-2	2.42	No	ns	-4.375 to 0.3753
						AI-10 vs AI-30	-4.55	5.505	Yes	***	-6.925 to -2.175
						AI-20 vs AI-30	-2.55	3.085	Yes	*	-4.925 to -0.1747

## Sheet: Fig3h
Collagen in muscle layer
n=20	n=20	n=20	n=20	n=20
Control	sham	AI-10	AI-20	AI-30		One-way analysis of variance
13.457	17.884	31.826	28.411	45.67		P value	< 0.0001
9.545	14.383	34.625	37.036	41.26		P value summary	***
10.544	11.267	33.638	42.922	40.65		Are means signif. different? (P < 0.05)	Yes
13.039	12.939	39.84	33.853	42.7		Number of groups	5
13.046	11.771	33.767	39.063	44.02		F	240.4
12.518	10.221	44.864	44.033	49.93		R squared	0.9101
8.331	12.099	37.787	38.288	54.65
8.955	10.126	38.368	36.985	44.36		Bartlett's test for equal variances
14.309	13.01	39.649	37.911	42.58		Bartlett's statistic (corrected)	12.83
9.424	19.257	30.911	38.252	57.88		P value	0.0122
11.824	21.455	34.181	34.107	39.82		P value summary	*
13.178	13.61	28.422	38.818	37.73		Do the variances differ signif. (P < 0.05)	Yes
16.469	21.431	32.93	42.606	42.73
14.391	15.053	31.365	46.578	42.44		ANOVA Table	SS	df	MS
13.375	24.189	33.256	37.163	41.81		Treatment (between columns)	16380	4	4095
14.492	26.807	30.557	38.429	40.31		Residual (within columns)	1618	95	17.03
11.162	17.476	28.956	43.335	43.75		Total	18000	99
14.817	16.752	37.074	40.003	48.03
12.409	17.884	33.125	40.297	48.03		Bonferroni's Multiple Comparison Test	Mean Diff.	t	Significant? P < 0.05?	Summary	95% CI of diff
11.504	12.933	32.8	37.376	47.17		Control vs sham	-3.688	2.826	No	ns	-7.439 to 0.06316
						Control vs AI-10	-22.06	16.9	Yes	***	-25.81 to -18.31
						Control vs AI-20	-26.43	20.25	Yes	***	-30.18 to -22.68
						Control vs AI-30	-32.44	24.85	Yes	***	-36.19 to -28.69
						sham vs AI-10	-18.37	14.07	Yes	***	-22.12 to -14.62
						sham vs AI-20	-22.75	17.43	Yes	***	-26.50 to -18.99
						sham vs AI-30	-28.75	22.03	Yes	***	-32.50 to -25.00
						AI-10 vs AI-20	-4.376	3.353	Yes	*	-8.127 to -0.6252
						AI-10 vs AI-30	-10.38	7.952	Yes	***	-14.13 to -6.628
						AI-20 vs AI-30	-6.003	4.599	Yes	***	-9.754 to -2.252

## Sheet: Fig3i
Nerve fiber
n=20	n=20	n=20	n=20	n=20
Control	sham	AI-10	AI-20	AI-30		One-way analysis of variance
1.0905	0.6171	0.4884	0.2527	0.7963		P value	< 0.0001
2.3622	1.0031	1.2894	1.2961	0.4318		P value summary	***
2.4563	0.9624	0.4738	0.5396	0.6467		Are means signif. different? (P < 0.05)	Yes
2.4297	1.8421	0.9086	0.773	1.1107		Number of groups	5
2.1565	0.845	0.2833	0.4425	0.7032		F	18.7
1.7316	1.0575	1.0568	0.3411	0.109		R squared	0.4405
1.9791	1.0905	0.7795	0.8873	0.6577
2.1908	1.4284	0.6539	0.3242	0.2882		Bartlett's test for equal variances
1.4664	0.6602	1.1732	0.9368	0.4368		Bartlett's statistic (corrected)	32.56
2.5311	2.7076	0.3632	1.2083	0.9412		P value	< 0.0001
0.5572	1.9886	1.1054	0.5027	0.7147		P value summary	***
2.3457	2.8354	0.5513	0.8272	0.1145		Do the variances differ signif. (P < 0.05)	Yes
1.203	2.8767	1.0932	0.4239	0.1305
0.4119	1.3877	1.2269	0.9507	0.0386		ANOVA Table	SS	df	MS
0.5563	1.4894	0.8949	0.1992	0.35		Treatment (between columns)	22.01	4	5.504
1.8057	1.6988	0.4044	0.5342	0.3302		Residual (within columns)	27.96	95	0.2943
0.7685	1.7116	0.9748	1.2252	0.3861		Total	49.98	99
1.1957	1.7325	1.3146	0.6347	0.8154
3.1144	1.1175	1.0052	0.6391	0.2715		Bonferroni's Multiple Comparison Test	Mean Diff.	t	Significant? P < 0.05?	Summary	95% CI of diff
0.2837	1.8021	0.2574	0.5855	0.2957		Control vs sham	0.08911	0.5194	No	ns	-0.4040 to 0.5822
						Control vs AI-10	0.8169	4.761	Yes	***	0.3238 to 1.310
						Control vs AI-20	0.9556	5.57	Yes	***	0.4625 to 1.449
						Control vs AI-30	1.153	6.723	Yes	***	0.6603 to 1.646
						sham vs AI-10	0.7278	4.242	Yes	***	0.2347 to 1.221
						sham vs AI-20	0.8665	5.051	Yes	***	0.3734 to 1.360
						sham vs AI-30	1.064	6.203	Yes	***	0.5712 to 1.557
						AI-10 vs AI-20	0.1387	0.8085	No	ns	-0.3544 to 0.6318
						AI-10 vs AI-30	0.3365	1.961	No	ns	-0.1566 to 0.8296
						AI-20 vs AI-30	0.1978	1.153	No	ns	-0.2953 to 0.6909

## Sheet: Fig3j
Muscle layer
n=20	n=20	n=20	n=20	n=20
Control	sham	AI-10	AI-20	AI-30		One-way analysis of variance
1.53653	0.963285	0.860348	0.440562	0.44703		P value	< 0.0001
0.041886	0.99187	0.699891	0.368198	0.462741		P value summary	***
1.18515	0.805063	0.607185	0.032004	0.420433		Are means signif. different? (P < 0.05)	Yes
1.0678	0.898783	0.886934	0.382038	0.340103		Number of groups	5
0.878425	0.919679	0.068226	0.466057	0.234651		F	22.82
0.984963	0.84865	0.703386	0.612169	0.031523		R squared	0.49
0.805978	0.699649	0.759908	0.473633	0.441447
1.50856	0.978469	0.681305	0.446188	0.320889		Bartlett's test for equal variances
0.799415	0.83096	0.629881	0.351119	0.149714		Bartlett's statistic (corrected)	29.29
0.573949	0.85877	0.450529	0.448494	0.053693		P value	< 0.0001
0.928966	0.85124	0.594312	0.431592	0.417773		P value summary	***
0.747297	0.841684	0.431859	0.598468	0.399885		Do the variances differ signif. (P < 0.05)	Yes
0.828575	0.834043	0.444359	0.492224	0.469604
0.672348	0.947584	0.590488	0.619054	0.286708		ANOVA Table	SS	df	MS
0.701709	0.848357	0.665434	0.519856	0.228798		Treatment (between columns)	4.602	4	1.151
1.13226	0.868488	0.072732	0.467029	0.299511		Residual (within columns)	4.79	95	0.05042
1.02134	0.810385	0.719286	0.349416	0.352373		Total	9.392	99
0.994761	0.843476	0.756782	0.333017	0.228483
0.135887	0.708158	0.618918	0.386293	0.455024		Bonferroni's Multiple Comparison Test	Mean Diff.	t	Significant? P < 0.05?	Summary	95% CI of diff
1.04143	0.065269	0.592182	0.440562	0.450853		Control vs sham	0.05867	0.8263	No	ns	-0.1454 to 0.2627
						Control vs AI-10	0.2877	4.051	Yes	**	0.08359 to 0.4917
						Control vs AI-20	0.4465	6.288	Yes	***	0.2424 to 0.6505
						Control vs AI-30	0.5548	7.814	Yes	***	0.3507 to 0.7589
						sham vs AI-10	0.229	3.225	Yes	*	0.02493 to 0.4331
						sham vs AI-20	0.3878	5.462	Yes	***	0.1837 to 0.5919
						sham vs AI-30	0.4961	6.987	Yes	***	0.2921 to 0.7002
						AI-10 vs AI-20	0.1588	2.236	No	ns	-0.04527 to 0.3629
						AI-10 vs AI-30	0.2671	3.762	Yes	**	0.06306 to 0.4712
						AI-20 vs AI-30	0.1083	1.526	No	ns	-0.09573 to 0.3124

[truncated: 11 more sheets: Fig4a, Fig4c, Fig4e, Fig5c, Fig5d, Fig6e, Fig6f, supple Fig3b, supple Fig4 1, supple Fig4 2,4,6, supple Fig4 9, 12]
